# Supplementary material for: Variability of Metabolite Levels Is Linked to Differential Metabolic Pathways in Arabidopsis's Responses to Abiotic Stresses
Source: PLoS Comput Biol. 2014 Jun 19;10(6):e1003656. doi: 10.1371/journal.pcbi.1003656 (PMC4063599; doi:10.1371/journal.pcbi.1003656)
Supplement: Supporting Information S1 — List of tested metabolites. Given is the number of metabolites in the respective group for each condition on which the Wilcoxon-test is based. (XLS) [file pcbi.1003656.s001.xls]

## Sheet: Sheet1
Supporting Information S1
number of metabolites investigated	21°C-150µE	21°C-dark	4°C-85µE	4°C-dark	32°C-150µE	32°C-dark	21°C-75µE	21°C-300µE
metabolites in differential metabolic functions	18	11	17	14	18	7	19	20
metabolites in non-differential metabolic functions	45	46	45	46	44	44	45	44
metabolites in modulator	14	10	12	11	12	2	13	14
metabolites in non-modulator	46	46	46	46	46	46	46	46
metabolites in sustainer	7	2	7	3	8	6	8	11
metabolites in non-sustainer	45	46	45	46	44	44	45	44
number of products investigated
products in differential metabolic functions	13	7	12	8	12	4	13	13
products in non-differential metabolic functions	32	34	33	34	32	34	32	32
products in modulator	9	6	7	6	7	0	9	9
products in non-modulator	33	34	34	34	33	35	33	33
products in sustainer	5	1	5	2	5	4	5	6
products in non-sustainer	34	35	34	35	34	34	34	34
number of substrates investigated
substrate in differential metabolic functions	10	7	10	9	11	4	11	12
substrate in non-differential metabolic functions	37	37	37	37	37	37	37	36
substrate in modulator	9	6	8	7	9	2	8	9
substrate in non-modulator	37	37	37	37	37	37	37	37
substrate in sustainer	4	2	4	2	4	2	5	7
substrate in non-sustainer	37	37	37	37	37	37	37	36
all measured metabolites	101	101	101	101	101	101	101	101
List of tested metabolites: Given is the number of metabolites in the respective group for each condition on which the Wilcoxon-Test is based.
