# Supplementary material for: Variability of Metabolite Levels Is Linked to Differential Metabolic Pathways in Arabidopsis's Responses to Abiotic Stresses
Source: PLoS Comput Biol. 2014 Jun 19;10(6):e1003656. doi: 10.1371/journal.pcbi.1003656 (PMC4063599; doi:10.1371/journal.pcbi.1003656)
Supplement: Supporting Information S3 — Metabolites regarded as cofactors or constant and neglected from the analysis. Given is the Metabolite ID, the AraCyc/PMN ID, the KEGG ID, the metabolite name, and the formula. (XLS) [file pcbi.1003656.s003.xls]

## Sheet: Sheet1
Supporting Information S3
Metabolite ID	Aracyc/PMN ID	KEGG ID	Metabolite Name	Formula
met405	CARBON-DIOXIDE	C00011	CO2	CO2
met406	CARBON-MONOXIDE	C00237	CO	CO
met427	CMP	C00055	CMP	C9H14N3O8P
met428	CO-A	C00010	coenzyme A	C21H36N7O16P3S
met478	CPD-249	-	sulfur donor	H2S
met609	CPD-7046	C00087	S2-	S
met720	CTP	C00063	CTP	C9H16N3O14P3
met744	DADP	C00206	dADP	C10H15N5O9P2
met746	DAMP	C00360	dAMP	C10H14N5O6P
met747	DATP	C00131	dATP	C10H16N5O12P3
met748	DCDP	C00705	dCDP	C9H15N3O10P2
met749	DCMP	C00239	dCMP	C9H14N3O7P
met750	DCTP	C00458	dCTP	C9H16N3O13P3
met751	DEAMIDO-NAD	C00857	nicotinic acid adenine dinucleotide	C21H27N6O15P2
met757	DEOXY-RIBOSE-1P	C00672	deoxyribose-1-phosphate	C5H11O7P
met758	DEOXY-RIBOSE-5P	C00673	deoxyribose-5-phosphate	C5H11O7P
met759	DEOXYADENOSINE	C00559	deoxyadenosine	C10H13N5O3
met760	DEOXYCYTIDINE	C00881	deoxycytidine	C9H13N3O4
met761	DEOXYINOSINE	C05512	deoxyinosine	C10H12N4O4
met762	DEOXYURIDINE	C00526	deoxyuridine	C9H12N2O5
met764	DEPHOSPHO-COA	C00882	dephospho-CoA	C21H35N7O13P2S
met765	DETHIOBIOTIN	C01909	dethiobiotin	C10H18N2O3
met766	DGDP	C00361	dGDP	C10H15N5O10P2
met767	DGMP	C00362	dGMP	C10H14N5O7P
met768	DGTP	C00286	dGTP	C10H16N5O13P3
met800	DUDP	C01346	dUDP	C9H14N2O11P2
met801	DUMP	C00365	dUMP	C9H13N2O8P
met802	DUTP	C00460	dUTP	C9H15N2O14P3
met803	E-	C05359	e-	-
met813	FAD	C00016	FAD	C27H33N9O15P2
met814	FADH2	C01352	FADH2	C27H35N9O15P2
met815	FARNESYL-PP	C00448	trans, trans-farnesyl diphosphate	C15H28O7P2
met816	FE-2	C14818	Fe2+	Fe
met817	FE-3	C14819	Fe3+	Fe
met822	FMN	C00061	FMN	C17H21N4O9P
met823	FMNH2	C01847	FMNH2	C17H23N4O9P
met836	GDP	C00035	GDP	C10H15N5O11P2
met865	GMP	C00144	GMP	C10H14N5O8P
met866	GTP	C00044	GTP	C10H16N5O14P3
met871	H2CO3	C01353	H2CO3	CH2O3
met872	H2SO4	C00059	H2SO4	H2O4S
met873	HCL	C01327	HCl	HCl
met875	HCO3	C00288	HCO3-	CHO3
met886	HYDROGEN-PEROXIDE	C00027	H2O2	H2O2
met975	MG-2	C00305	Mg2+	Mg
met990	NAD	C00003	NAD+	C21H28N7O14P2
met991	NADH	C00004	NADH	C21H29N7O14P2
met992	NADP	C00006	NADP+	C21H29N7O17P3
met993	NADPH	C00005	NADPH	C21H30N7O17P3
met999	NITRATE	C00244	NO3-	NO3
met1000	NITRITE	C00088	nitrite	NO2
met1019	OXYGEN-MOLECULE	C00007	O2	O2
met1020	Ox-Glutaredoxins	-	oxidized glutaredoxin	-
met1021	Ox-Thioredoxin	C00343	oxidized thioredoxin	C6H7NO2S2R2
met1022	Oxidized-Ferroproteins	-	oxidized ferroprotein (Fe III)	-
met1023	Oxidized-NrdH-Proteins	-	oxidized NrdH glutaredoxin-like protein	-
met1024	Oxidized-Rubredoxins	C00435	oxidized rubredoxin	-
met1025	Oxidized-ferredoxins	C00139	oxidized ferredoxin	-
met1026	Oxidized-flavodoxins	C02869	oxidized flavodoxin	-
met1027	Oxidized-hemoproteins	-	oxidized hemoprotein	-
met1053	PHOTON	-	PHOTON	-
met1068	PROTON	C00080	H+	H
met1079	Pi	C00009	phosphate	O4P
met1121	SO3	C00094	sulfite	O3S
met1133	SULFATE	-	sulfate	O4S
met1134	SUPER-OXIDE	C00704	O2-	O2
met1151	TMP	C00364	dTMP	C10H15N2O8P
met1158	TTP	C00459	dTTP	C10H17N2O14P3
met1162	UDP	C00015	UDP	C9H14N2O12P2
met1172	UMP	C00105	UMP	C9H13N2O9P
met1174	URACIL	C00106	uracil	C4H4N2O2
met1175	URATE	C00366	urate	C5H3N4O3
met1176	UREA	C00086	urea	CH4N2O
met1177	URIDINE	C00299	uridine	C9H12N2O6
met1178	UROPORPHYRINOGEN-III	C01051	uroporphyrinogen-III	C40H40N4O16
met1179	UTP	C00075	UTP	C9H15N2O15P3
met1181	WATER	C00001	H2O	H2O
Metabolites regarded as cofactors or constant and neglected from the analysis. Given is the Metabolite ID, the AraCyc/PMN ID, the KEGG ID, the metabolite name, and the formula
